# Supplementary material for: Evaluation of a Supervised Adapted Physical Activity Program Associated or Not with Oral Supplementation with Arginine and Leucine in Subjects with Obesity and Metabolic Syndrome: A Randomized Controlled Trial
Source: Nutrients. 2022 Sep 8;14(18):3708. doi: 10.3390/nu14183708 (PMC9501942; doi:10.3390/nu14183708)
Supplement: Supplementary file 1 [file nutrients-14-03708-s001.zip]

Archive with 1 entries (1 files):
- nutrients-1852663-supplementary.pdf
